# Supplementary material for: Pig Face Open Set Recognition and Registration Using a Decoupled Detection System and Dual-Loss Vision Transformer
Source: Animals (Basel). 2025 Feb 27;15(5):691. doi: 10.3390/ani15050691 (PMC11898941; doi:10.3390/ani15050691)
Supplement: Supplementary file 1 [file animals-15-00691-s001.zip]

Archive with 1 entries (1 files):
- animals-3365317-supplementary.pdf
